# Supplementary material for: A Genomic Perspective on the Evolutionary Diversity of the Plant Cell Wall
Source: Plants (Basel). 2020 Sep 12;9(9):1195. doi: 10.3390/plants9091195 (PMC7570368; doi:10.3390/plants9091195)
Supplement: Supplementary file 1 [file plants-09-01195-s001.zip]

Archive with 5 entries (4 files):
- Figure S1.pdf
- __MACOSX/
- __MACOSX/._Figure S1.pdf
- Table S1, S2, S3.xlsx
- __MACOSX/._Table S1, S2, S3.xlsx
