# Supplementary material for: A Genomic Perspective on the Evolutionary Diversity of the Plant Cell Wall
Source: Plants (Basel). 2020 Sep 12;9(9):1195. doi: 10.3390/plants9091195 (PMC7570368; doi:10.3390/plants9091195)
Supplement: Supplementary file 1 [file plants-09-01195-s001.zip › Table S1, S2, S3.xlsx]

## Sheet: Table S1
Table 1S The ratio of the number of members of each family to the total number of protein-coding genes
Plant species	GT2	GT8	GT10	GT14	GT29	GT31	GT34	GT37	GT43	GT47	GT48	GT61	GT64	GT68	GT77	GT92	GH1	GH3	GH5	GH9	GH10	GH16	GH17	GH18	GH19	GH28	GH31	GH35	GH38	GH47	GH51	GH95	Expanisn	PL1	PL4	PMT	CE8	CE13
Botryococcus braunii	0.03944	0.00492999	0.00985999	0.0690199	0.00492999	0.02958	0.01479	0	0	0.1479	0	0.0838099	0.00492999	0.00492999	0.02958	0.0591599	0.0542299	0.00492999	0.00492999	0.03451	0	0.02465	0	0.02958	0	0.00492999	0.0591599	0.01479	0.00492999	0.03944	0.0591599	0	0.0542299	0	0	0	0	0.00492999
Chlamydomonas reinhardtii	0.0225466	0.00563666	0.00563666	0	0	0.00563666	0.0112733	0	0.0112733	0.191646	0.01691	0	0	0	0	0	0.0112733	0	0	0.01691	0	0.00563666	0	0.01691	0	0	0.0112733	0	0.00563666	0.0112733	0	0	0.0732766	0	0	0	0	0
Ulva mutabilis	0.085113	0.00773754	0	0.0464253	0	0.0386877	0.00773754	0	0	0	0.00773754	0.00773754	0.00773754	0.00773754	0.0696379	0	0	0	0	0.177963	0	0	0	0	0	0	0.0154751	0.00773754	0.00773754	0.0154751	0	0	0.00773754	0	0	0	0	0
Chromochloris zofingiensis	0.0589237	0.0392824	0	0.0196412	0	0.0392824	0.00654707	0.0196412	0	0.0261883	0.0196412	0.0523766	0	0.00654707	0.0458295	0.0196412	0.085112	0	0	0.0458295	0.0130941	0.0327354	0	0.0130941	0	0	0.0327354	0.0130941	0.0130941	0.0392824	0.0327354	0	0.0785649	0	0	0	0	0
Coccomyxa subellipsoidea	0.228476	0.0207706	0.0415412	0.114238	0	0.0830824	0.0415412	0.0311559	0	0.17655	0	0.0830824	0	0.0311559	0.114238	0.0623118	0.0830824	0	0	0.0934676	0	0.0103853	0	0.0207706	0	0.0103853	0.0830824	0.0726971	0.0103853	0.0623118	0.0830824	0	0.103853	0	0	0.0103853	0	0.0103853
Dunaliella salina	0.0212755	0.0159566	0.0106377	0	0	0.00531887	0.0319132	0	0	0.0319132	0.00531887	0.0265943	0.0212755	0	0.0425509	0	0.0159566	0	0	0	0	0	0	0.0106377	0	0	0.0106377	0	0	0.00531887	0.0106377	0	0.0265943	0	0	0	0	0
Micromonas pusilla	0.0938086	0.00938086	0	0.00938086	0	0.00938086	0.0187617	0	0	0.00938086	0	0.0281426	0.00938086	0	0.0750469	0	0	0.00938086	0	0	0	0	0	0.00938086	0	0	0.0375235	0	0	0.0281426	0.0375235	0	0.0187617	0	0	0.0187617	0	0
Micromonas sp	0.0692864	0.0197961	0.0296941	0.00989805	0.0197961	0.00989805	0.00989805	0	0.00989805	0.0296941	0.0197961	0.0296941	0.00989805	0	0.168267	0	0	0	0	0	0	0.00989805	0	0.00989805	0	0	0.0296941	0	0.0197961	0.0296941	0.0296941	0	0.0197961	0	0	0	0	0
Ostreococcus lucimarinus	0.0641355	0.0256542	0.0256542	0	0	0	0.0128271	0	0	0.0384813	0.0256542	0.0384813	0.0256542	0	0.179579	0	0.0128271	0	0	0	0	0.0128271	0	0.0128271	0	0	0.0384813	0	0	0.0256542	0.0384813	0	0.0384813	0	0	0	0	0.0128271
Volvox carteri	0.0210571	0	0.00701902	0.00701902	0	0.014038	0.014038	0	0	0.189514	0.0280761	0.0772092	0.00701902	0.014038	0.14038	0.0280761	0.014038	0	0	0.0280761	0.014038	0.00701902	0	0.0280761	0	0	0.014038	0	0.00701902	0.00701902	0.014038	0	0.0701902	0	0	0	0	0
Klebsormidium flaccidum	0.187628	0.0879507	0.0469071	0.0469071	0.0351803	0.0703606	0.0469071	0.0351803	0.0117268	0.134858	0.0117268	0.146585	0.0117268	0.152448	0.0703606	0.0293169	0.0293169	0.0175901	0.0117268	0.0469071	0.0469071	0.0644972	0.0586338	0.0117268	0.0117268	0.0117268	0.0410437	0.0117268	0.0175901	0.0234535	0.00586338	0.0175901	0.0644972	0.00586338	0.00586338	0	0.00586338	0.00586338
Chara braunii	0.0849401	0.0467171	0.012741	0.0467171	0.0764461	0.029729	0.0552111	0.016988	0.00424701	0.029729	0.016988	0.0424701	0.025482	0.0594581	0.0467171	0.00849401	0.00424701	0.00849401	0	0.025482	0	0	0.025482	0.00424701	0.016988	0.025482	0.012741	0.00424701	0.021235	0.029729	0.012741	0.00424701	0.0509641	0	0.012741	0.033976	0.0976811	0
Spirogloea muscicola	0.114235	0.0884401	0.01474	0.00737001	0.02211	0.0552751	0.0368501	0.0331651	0.011055	0.18425	0.011055	0	0.02948	0.0552751	0.121605	0.0589601	0.0552751	0.0552751	0.0884401	0.02211	0.02211	0.0589601	0.011055	0.00737001	0	0.0589601	0.0921251	0.02948	0.02211	0.0405351	0.011055	0.00737001	0.0442201	0.0405351	0.011055	0.0626451	0.011055	0.025795
Mesotaenium endlicherianum	0.162455	0.135379	0.0270758	0	0.00902527	0.0361011	0.0541516	0.0361011	0.0180505	0.288809	0.0180505	0.0451264	0.0451264	0.0270758	0.162455	0.0631769	0.108303	0.0902527	0.17148	0.0902527	0.0180505	0.0270758	0.00902527	0.0270758	0	0.0631769	0.0812274	0.0180505	0.0180505	0.00902527	0	0	0.0180505	0.0541516	0.0361011	0	0.0902527	0
Ceratodon purpureus	0.0887428	0.0558751	0.00986031	0.0887428	0.00986031	0.042728	0.0525883	0.0558751	0.0131471	0.161052	0.0525883	0.0328677	0.00986031	0.0821693	0.0394412	0.0295809	0.0558751	0.0328677	0.00328677	0.0591619	0.00657354	0.0953164	0.0690222	0.0131471	0.0460148	0.00328677	0.0657354	0.0164339	0.00657354	0.0131471	0.0657354	0.00657354	0.10189	0.0887428	0.00986031	0.0493016	0.134758	0.00328677
Marchantia polymorpha	0.0725878	0.0622181	0.0103697	0.0518484	0.0207394	0.0466636	0.0622181	0.103697	0.0103697	0.098512	0.0155545	0.0518484	0.0103697	0.0777726	0.0259242	0.0622181	0.0259242	0.0466636	0.0103697	0.0466636	0.00518484	0.217763	0.145176	0.0466636	0.0777726	0.0414787	0.0414787	0.031109	0.0155545	0.0207394	0.0414787	0.0103697	0.202209	0.031109	0.0622181	0.0414787	0.0725878	0.0155545
Physcomitrella patens	0.139707	0.0759278	0.00607423	0.0941505	0.0182227	0.0364454	0.0668165	0.0425196	0.0151856	0.173115	0.0364454	0.027334	0.0151856	0.0971876	0.0364454	0.0516309	0.0394825	0.0212598	0.0425196	0.0607423	0.00607423	0.0971876	0.106299	0.0182227	0.0425196	0.0242969	0.0637794	0.0182227	0.00911134	0.0151856	0.0637794	0.00607423	0.0941505	0.078965	0.00607423	0.078965	0.142744	0.00303711
Sphagnum fallax	0.135458	0.0916335	0.0119522	0.0876494	0.0199203	0.063745	0.0916335	0.103586	0.0239044	0.207171	0.0358566	0.0478088	0.0199203	0.0956175	0.0756972	0.0278884	0.0278884	0.0318725	0.00398406	0.0557769	0.00796813	0.123506	0.123506	0.0239044	0.0517928	0.0159363	0.0398406	0.0119522	0.0119522	0.0199203	0.0398406	0.00796813	0.151394	0.0557769	0.00398406	0.0717131	0.119522	0.00796813
Sphagnum magellanicum	0.150632	0.0911722	0.011892	0.0832441	0.01982	0.0634241	0.0911722	0.107028	0.023784	0.210092	0.0317121	0.0475681	0.01982	0.0951362	0.0594601	0.023784	0.027748	0.0317121	0.00396401	0.0594601	0.00792801	0.11892	0.11892	0.027748	0.0396401	0.01982	0.0356761	0.011892	0.011892	0.01982	0.0356761	0.00792801	0.146668	0.0713521	0.00396401	0.0713521	0.122884	0.00792801
Selaginella moellendorffii	0.0897948	0.0628564	0.00897948	0.0314282	0.0448974	0.0583666	0.0404077	0.0448974	0.0134692	0.130202	0.0404077	0.0404077	0.0224487	0.0987743	0.0314282	0.017959	0.112244	0.0269384	0.0493871	0.0628564	0.00897948	0.0987743	0.17061	0.0718359	0.112244	0.0404077	0.017959	0.0134692	0.0224487	0.0269384	0.017959	0.00897948	0.139182	0.0493871	0.017959	0.0897948	0.107754	0.0314282
Amborella trichopoda	0.108024	0.0931237	0.0074499	0.070774	0.0186247	0.0558742	0.0186247	0.0111748	0.0148998	0.115473	0.0297996	0.0297996	0.0186247	0.108024	0.0297996	0.00372495	0.108024	0.0633241	0.0186247	0.148998	0.0111748	0.115473	0.145273	0.0484243	0.0484243	0.115473	0.0223497	0.0372495	0.0148998	0.0148998	0.0223497	0.00372495	0.0856738	0.0484243	0.0148998	0.0856738	0.186247	0.0148998
Cinnamomum kanehirae	0.283164	0.154127	0.0107531	0.107531	0.0107531	0.0681028	0.0143374	0.00716872	0.0179218	0.146959	0.0358436	0.0537654	0.0286749	0.150543	0.0537654	0	0.0788559	0.0931933	0.0107531	0.121868	0.0143374	0.103946	0.200724	0.103946	0.125453	0.13979	0.0250905	0.0573497	0.0107531	0.0179218	0.0250905	0.00358436	0.16488	0.0645184	0.0107531	0.129037	0.283164	0.0358436
Aquilegia coerulea	0.16987	0.0965926	0.00666156	0.0766079	0.00999234	0.0499617	0.00999234	0.0233155	0.0133231	0.133231	0.029977	0.0199847	0.0199847	0.0999234	0.029977	0.00666156	0.179862	0.0666156	0.00999234	0.0799387	0.0133231	0.0899311	0.149885	0.0466309	0.0233155	0.0666156	0.0199847	0.0399694	0.0466309	0.0166539	0.0199847	0.00999234	0.113247	0.059954	0.0266462	0.0899311	0.199847	0.0366386
Amaranthus hypochondriacus	0.138382	0.138382	0.0083868	0.109028	0.0125802	0.0964482	0.0335472	0.0167736	0.0251604	0.150962	0.0461274	0.041934	0.0125802	0.150962	0.041934	0.0125802	0.0964482	0.0670944	0.0083868	0.100642	0.0167736	0.150962	0.213863	0.041934	0.0461274	0.138382	0.0335472	0.041934	0.020967	0.020967	0.0335472	0.0083868	0.176123	0.0796746	0.020967	0.150962	0.239024	0.0377406
Beta vulgaris	0.131932	0.111317	0.00824572	0.111317	0.0123686	0.0742115	0.0164914	0.0123686	0.0206143	0.131932	0.0329829	0.0494743	0.0123686	0.107194	0.0371058	0.00824572	0.0783344	0.0700886	0.00824572	0.0783344	0.0206143	0.123686	0.20202	0.0329829	0.0659658	0.0865801	0.0329829	0.0412286	0.0164914	0.0164914	0.0329829	0.0247372	0.136054	0.0494743	0.0371058	0.152546	0.193774	0.0329829
Chenopodium quinoa	0.116134	0.138467	0.00893336	0.1139	0.0156334	0.0781669	0.0312668	0.00893336	0.0201001	0.1675	0.0312668	0.0335001	0.0178667	0.131767	0.0424334	0.0111667	0.116134	0.0580668	0.00893336	0.0737002	0.0223334	0.138467	0.185367	0.0960336	0.0491335	0.1005	0.0268001	0.0513668	0.0178667	0.0201001	0.0268001	0.0134	0.187601	0.0558335	0.0312668	0.1139	0.216634	0.0536001
Kalanchoe fedtschenkoi	0.125953	0.138871	0.0129182	0.106575	0.0193773	0.0678207	0.0226069	0.00645911	0.0193773	0.171167	0.0355251	0.0161478	0.0129182	0.138871	0.029066	0.00322956	0.0710503	0.0516729	0.00645911	0.087198	0.0129182	0.106575	0.161478	0.0419842	0.0193773	0.116264	0.0226069	0.0516729	0.0161478	0.0161478	0.0226069	0.0129182	0.151789	0.0904276	0.0322956	0.158248	0.232528	0.029066
Kalanchoe laxiflora	0.144666	0.174392	0.00990864	0.126831	0.021799	0.0753057	0.0277442	0.00792691	0.0237807	0.184301	0.0396346	0.0178356	0.0158538	0.154575	0.0376528	0.00396346	0.0871961	0.0535067	0.00792691	0.10305	0.0138721	0.144666	0.190246	0.0495432	0.0317077	0.0772874	0.021799	0.0594519	0.0158538	0.0178356	0.021799	0.0138721	0.188264	0.0971047	0.0317077	0.154575	0.249698	0.0356711
Coffea arabica	0.127065	0.0578851	0.00564732	0.0734152	0.00847099	0.0592969	0.016942	0.0183538	0.0141183	0.129888	0.0268248	0.0240011	0.0127065	0.083298	0.0508259	0.00705916	0.165184	0.0705916	0.00564732	0.0818862	0.0155301	0.101652	0.172243	0.121417	0.0409431	0.0677679	0.025413	0.0437668	0.0127065	0.0240011	0.025413	0.00847099	0.111535	0.0564732	0.0183538	0.0720034	0.197656	0.0141183
Daucus carota	0.158814	0.127674	0.018684	0.14013	0.012456	0.0778501	0.028026	0.00622801	0.021798	0.14013	0.0498241	0.040482	0.012456	0.165042	0.034254	0	0.0685081	0.0716221	0.00622801	0.112104	0.018684	0.115218	0.130788	0.0685081	0.034254	0.105876	0.028026	0.0716221	0.00622801	0.01557	0.028026	0.00622801	0.10899	0.0934201	0.028026	0.118332	0.302058	0.0498241
Helianthus annuus	0.0823077	0.116762	0.0057424	0.105277	0.00957066	0.0516816	0.0172272	0.00382826	0.0133989	0.103363	0.0267978	0.0172272	0.00957066	0.130161	0.0497674	0.0057424	0.0784794	0.0593381	0.0057424	0.0708229	0.0133989	0.135903	0.149302	0.0669946	0.0363685	0.0746511	0.0153131	0.0497674	0.0172272	0.0114848	0.0153131	0.00382826	0.149302	0.0784794	0.0172272	0.103363	0.164615	0.0306261
Lactuca sativa	0.138782	0.118222	0.0128502	0.0976613	0.0102801	0.0514007	0.0128502	0.00257003	0.0128502	0.120792	0.0693909	0.0231303	0.0102801	0.115652	0.0282704	0.00514007	0.0822411	0.0411205	0.00514007	0.0591108	0.0205603	0.0488306	0.141352	0.0539707	0.0282704	0.0719609	0.0179902	0.0565407	0.0102801	0.0205603	0.0179902	0.0077101	0.125932	0.0616808	0.0154202	0.141352	0.159342	0.0411205
Mimulus guttatus	0.0926454	0.110462	0.0106899	0.0962087	0.0106899	0.0712657	0.024943	0.00356328	0.0213797	0.146095	0.0463227	0.0641391	0.0178164	0.121152	0.0463227	0.00712657	0.0855188	0.146095	0.0106899	0.0890821	0.0356328	0.0783922	0.181727	0.0356328	0.0213797	0.0855188	0.0285063	0.0712657	0.0178164	0.0142531	0.0285063	0.024943	0.149658	0.0783922	0.0391961	0.0641391	0.252993	0.0641391
Olea europaea	0.0947044	0.128246	0.00591903	0.0868124	0.00789204	0.0532712	0.0157841	0.00394602	0.0197301	0.122327	0.0315681	0.0276221	0.0118381	0.102596	0.0197301	0.00394602	0.116408	0.0532712	0.00591903	0.0611633	0.0138111	0.114435	0.136138	0.0453792	0.0197301	0.0749744	0.0315681	0.0315681	0.0118381	0.0118381	0.0315681	0.00394602	0.106542	0.0552443	0.0276221	0.110489	0.140084	0.0512982
Solanum lycopersicum	0.128607	0.100649	0.00838739	0.0978528	0.00838739	0.0698949	0.0167748	0.00838739	0.0167748	0.131402	0.027958	0.027958	0.00838739	0.10624	0.0307537	0.00838739	0.0754865	0.0503243	0.00559159	0.0670991	0.0335495	0.10624	0.148177	0.0391411	0.0531201	0.0698949	0.0223664	0.0335495	0.00838739	0.013979	0.0223664	0.0195706	0.131402	0.0643033	0.0363453	0.111832	0.240438	0.0559159
Solanum tuberosum	0.102491	0.102491	0.00768679	0.0819924	0.00768679	0.0666188	0.0179358	0.00512453	0.0102491	0.110177	0.0307472	0.0204981	0.00768679	0.0896792	0.0256226	0.0102491	0.0435585	0.048683	0.00512453	0.058932	0.0256226	0.0409962	0.140924	0.0409962	0.0358717	0.0871169	0.0128113	0.0358717	0.00512453	0.0102491	0.0128113	0.0128113	0.097366	0.0640566	0.0102491	0.105053	0.179358	0.0435585
Eucalyptus grandis	0.184324	0.121049	0.00825332	0.0632755	0.0137555	0.0440177	0.0110044	0.00550222	0.0192578	0.115547	0.0495199	0.0660266	0.0110044	0.112795	0.0357644	0.00275111	0.0632755	0.0715288	0.0110044	0.0742799	0.0412666	0.0797821	0.112795	0.112795	0.0852843	0.0715288	0.0660266	0.0632755	0.0357644	0.0137555	0.0660266	0.0330133	0.145809	0.0495199	0.0192578	0.0880354	0.0935376	0.0275111
Vitis vinifera	0.29204	0.122468	0.00628042	0.0816455	0.00942063	0.0785053	0.0125608	0.00628042	0.0125608	0.122468	0.0345423	0.0251217	0.00942063	0.106767	0.0439629	0.00314021	0.122468	0.0847857	0.00628042	0.0816455	0.0188413	0.122468	0.125608	0.0942063	0.0628042	0.116188	0.0314021	0.0690846	0.0157011	0.0251217	0.0314021	0.0188413	0.135029	0.0533836	0.0125608	0.0942063	0.185272	0.0188413
Arachis hypogaea	0.165366	0.123652	0.00595912	0.117693	0.013408	0.0595912	0.00446934	0.0148978	0.0119182	0.0998153	0.0685299	0.0223467	0.0163876	0.13259	0.047673	0.00446934	0.150468	0.0521423	0.00595912	0.0655503	0.0223467	0.0998153	0.154937	0.0685299	0.0357547	0.0789583	0.0357547	0.0938561	0.0178774	0.0208569	0.0357547	0.0104285	0.140039	0.0834277	0.0178774	0.165366	0.262201	0.0595912
Cicer arietinum	0.134423	0.134423	0.00707489	0.0778238	0.0106123	0.0742863	0.0176872	0.0106123	0.0176872	0.130885	0.0459868	0.00707489	0.0106123	0.127348	0.0353744	0.00353744	0.155648	0.0565991	0.00707489	0.0848987	0.0212247	0.130885	0.18041	0.0778238	0.0247621	0.162722	0.0212247	0.0601365	0.0176872	0.0176872	0.0212247	0.0141498	0.134423	0.102586	0.0176872	0.127348	0.31837	0.0459868
Cucumis sativus	0.232656	0.153553	0.0139593	0.130287	0.0139593	0.0884091	0.0325718	0.0139593	0.0186124	0.144246	0.0558373	0.0186124	0.0139593	0.1489	0.041878	0.00465311	0.111675	0.0697967	0.00930622	0.0884091	0.0232656	0.144246	0.200084	0.0604904	0.0465311	0.172165	0.0279187	0.102368	0.0139593	0.0186124	0.0279187	0.0139593	0.181471	0.0791029	0.0279187	0.0977153	0.246615	0.0232656
Fragaria vesca	0.119268	0.0864691	0.00596338	0.0805057	0.00894508	0.0536705	0.0178902	0.00596338	0.0119268	0.125231	0.0298169	0.0327986	0.0119268	0.0983958	0.0268352	0.0119268	0.101378	0.0447254	0.00894508	0.0745423	0.0208718	0.0864691	0.166975	0.0655972	0.0327986	0.0954142	0.0208718	0.0566522	0.0208718	0.0178902	0.0208718	0.0178902	0.110323	0.0506888	0.0357803	0.0805057	0.178902	0.0268352
Glycine max	0.115373	0.143743	0.0113482	0.109699	0.0151309	0.0775458	0.0170222	0.0189136	0.0245877	0.160766	0.0491754	0.020805	0.0132395	0.155092	0.0510667	0.00189136	0.115373	0.0567408	0.00567408	0.0794371	0.020805	0.139961	0.172114	0.0813285	0.0245877	0.073763	0.0226963	0.0775458	0.0170222	0.020805	0.0226963	0.0189136	0.156983	0.0643062	0.0226963	0.141852	0.228855	0.047284
Glycine soja	0.172454	0.15968	0.0127744	0.119228	0.0170325	0.0787754	0.0191616	0.0212906	0.0276778	0.161809	0.0510975	0.0212906	0.0149034	0.163938	0.0510975	0	0.110711	0.0596138	0.00851626	0.0809044	0.0234197	0.13626	0.189487	0.0766463	0.031936	0.0787754	0.0234197	0.0766463	0.0191616	0.0191616	0.0234197	0.0212906	0.174583	0.0745172	0.0212906	0.155422	0.236326	0.0489685
Lupinus albus	0.185582	0.154216	0.0104553	0.143761	0.0130692	0.062732	0.0261383	0.0287522	0.0182968	0.143761	0.0444352	0.0182968	0.0209107	0.167285	0.0418213	0.00522767	0.141147	0.0548905	0.0078415	0.0862565	0.0209107	0.117622	0.175127	0.047049	0.0209107	0.193424	0.0235245	0.0679596	0.0182968	0.0209107	0.0235245	0.0182968	0.141147	0.104553	0.0339798	0.180354	0.345026	0.031366
Malus domestica	0.128557	0.124124	0.00886603	0.108609	0.0132991	0.0687118	0.0310311	0.0110825	0.0155156	0.195053	0.0398972	0.0354641	0.0177321	0.141857	0.0465467	0.00664953	0.195053	0.0620622	0.00664953	0.0775778	0.0199486	0.0842273	0.186187	0.0731448	0.0310311	0.113042	0.0265981	0.0598457	0.0177321	0.0221651	0.0265981	0.00886603	0.137424	0.0642787	0.0376806	0.121908	0.208352	0.0554127
Medicago truncatula	0.108068	0.0943137	0.00392974	0.0628758	0.0058946	0.0353676	0.0176838	0.0176838	0.00785947	0.0943137	0.029473	0.0137541	0.0058946	0.0825245	0.0392974	0	0.113962	0.045192	0.00392974	0.0569812	0.0196487	0.0844893	0.117892	0.0943137	0.0235784	0.0569812	0.0137541	0.0471568	0.0137541	0.0117892	0.0137541	0.00785947	0.0884191	0.0687704	0.0157189	0.0766299	0.220065	0.0255433
Phaseolus lunatus	0.120463	0.0954611	0.00227288	0.0636407	0.00681865	0.0500034	0.00909153	0.0159102	0.0136373	0.0931882	0.0409119	0.00681865	0.00909153	0.0795509	0.0340932	0.00227288	0.115917	0.0340932	0.00454576	0.0545492	0.0181831	0.0977339	0.115917	0.0659136	0.0227288	0.0818238	0.0181831	0.0500034	0.0136373	0.0136373	0.0181831	0.0113644	0.0954611	0.0590949	0.0204559	0.104553	0.170466	0.0227288
Phaseolus vulgaris	0.193198	0.1531	0.00729049	0.0729049	0.0109357	0.0874859	0.014581	0.0218715	0.0182262	0.149455	0.0473882	0.0109357	0.014581	0.142165	0.0546787	0.00364525	0.182262	0.0546787	0.00729049	0.0874859	0.0255167	0.123938	0.174972	0.0729049	0.0510334	0.131229	0.0255167	0.0729049	0.0218715	0.029162	0.0255167	0.014581	0.14581	0.0947764	0.0255167	0.164036	0.266103	0.0400977
Prunus persica	0.163733	0.119079	0.00744241	0.104194	0.0111636	0.0781454	0.0260485	0.00744241	0.0148848	0.174897	0.0334909	0.0372121	0.0148848	0.115357	0.0483757	0.00372121	0.241878	0.0818666	0.00744241	0.0781454	0.0223272	0.104194	0.178618	0.0855878	0.0483757	0.167454	0.0223272	0.0558181	0.018606	0.0223272	0.0223272	0.0260485	0.126521	0.0744241	0.0260485	0.107915	0.256763	0.0372121
Trifolium pratense	0.159049	0.0929823	0.00734071	0.0905354	0.00978761	0.0611726	0.0195752	0.0269159	0.0122345	0.117451	0.0415973	0.0146814	0.0122345	0.100323	0.0293628	0.00734071	0.198199	0.0440442	0.00734071	0.0978761	0.0293628	0.14192	0.112558	0.0587257	0.0318097	0.159049	0.0367035	0.0636195	0.0122345	0.0146814	0.0367035	0.0220221	0.115004	0.0660664	0.0195752	0.107664	0.252031	0.0464911
Vigna unguiculata	0.165895	0.137724	0.00626017	0.0907725	0.00939026	0.0563416	0.0125203	0.0281708	0.0156504	0.122073	0.037561	0.0156504	0.0125203	0.122073	0.0532115	0	0.172155	0.0751221	0.00626017	0.0813822	0.0187805	0.103293	0.140854	0.0813822	0.0438212	0.103293	0.0187805	0.0907725	0.0187805	0.0156504	0.0187805	0.0156504	0.150244	0.0939026	0.0281708	0.128334	0.253537	0.0313009
Corymbia citriodora	0.13471	0.117872	0.0084194	0.0729681	0.0140323	0.0505164	0.0084194	0.00561293	0.0196453	0.112259	0.0589358	0.0477099	0.0112259	0.0898069	0.0364841	0	0.101033	0.0617423	0.0140323	0.0645487	0.0308711	0.120678	0.188033	0.0729681	0.112259	0.103839	0.0280647	0.0673552	0.0252582	0.0168388	0.0280647	0.0196453	0.216098	0.0505164	0.0224517	0.101033	0.261001	0.0280647
Linum usitatissimum	0.126521	0.133422	0.0138023	0.124221	0.0138023	0.103517	0.0253042	0.0391065	0.0207035	0.158727	0.05981	0.0483081	0.0161027	0.161027	0.0552092	0.0138023	0.140323	0.0667111	0.00920154	0.105818	0.0322054	0.156426	0.220837	0.0759127	0.0851142	0.0966161	0.0322054	0.0874146	0.0253042	0.0230038	0.0322054	0.0207035	0.193232	0.089715	0.0368061	0.167928	0.250742	0.0391065
Populus deltoides	0.122623	0.124852	0.00891802	0.0980982	0.0111475	0.0891802	0.0156065	0.0200655	0.017836	0.151606	0.0245246	0.0289836	0.0111475	0.115934	0.0312131	0.00668852	0.191737	0.0601966	0.00891802	0.0691147	0.0156065	0.102557	0.171672	0.0980982	0.0512786	0.102557	0.0289836	0.0468196	0.017836	0.0200655	0.0289836	0.00891802	0.118164	0.0624261	0.0222951	0.115934	0.198426	0.0222951
Populus trichocarpa	0.161388	0.141214	0.00864578	0.0979855	0.0115277	0.0893397	0.0201735	0.0201735	0.0172916	0.121041	0.0317012	0.0345831	0.0144096	0.141214	0.0461108	0.0115277	0.135451	0.0691663	0.00864578	0.0922217	0.0201735	0.118159	0.227672	0.0864578	0.0518747	0.100867	0.0288193	0.0576385	0.0201735	0.0172916	0.0288193	0.0115277	0.132569	0.077812	0.0230554	0.129687	0.216145	0.0288193
Ricinus communis	0.121713	0.0928862	0.00640594	0.0736684	0.00960892	0.0576535	0.0128119	0.0288268	0.0128119	0.11851	0.0320297	0.0224208	0.0128119	0.0928862	0.0384357	0	0.0864803	0.0704654	0.00640594	0.0608565	0.0288268	0.163352	0.11851	0.0608565	0.0288268	0.0768713	0.0256238	0.0544505	0.0160149	0.0160149	0.0256238	0.0128119	0.0992921	0.0512476	0.0352327	0.0800743	0.179366	0.0192178
Salix purpurea	0.142349	0.113879	0.00854092	0.0882562	0.0170819	0.0768683	0.0170819	0.0256228	0.0170819	0.0854093	0.0341637	0.0740214	0.00854092	0.133808	0.0483986	0.00569395	0.119573	0.0540925	0.00569395	0.0797153	0.0199288	0.105338	0.1879	0.0854093	0.0654804	0.0797153	0.0256228	0.0597865	0.0142349	0.0227758	0.0256228	0.0113879	0.156584	0.0654804	0.0256228	0.128114	0.196441	0.0313167
Anacardium occidentale	0.208753	0.155351	0.00970945	0.131078	0.0145642	0.0776756	0.026701	0.0121368	0.0218463	0.104377	0.0412651	0.0412651	0.0145642	0.135932	0.0412651	0.00728208	0.0849576	0.060684	0.0121368	0.0946671	0.0218463	0.121368	0.162633	0.167488	0.0436925	0.106804	0.0339831	0.0703935	0.0194189	0.0145642	0.0339831	0.00728208	0.160206	0.0558293	0.0339831	0.0801029	0.179625	0.026701
Carica papaya	0.122439	0.104433	0.00720228	0.0864273	0.0108034	0.0684216	0.0144046	0.0108034	0.0144046	0.115236	0.0468148	0.0180057	0.0144046	0.12604	0.0360114	0.00360114	0.0900284	0.0612193	0.00720228	0.0684216	0.0216068	0.0864273	0.165652	0.0540171	0.025208	0.0972307	0.0144046	0.0720228	0.0180057	0.025208	0.0144046	0.0144046	0.111635	0.0468148	0.0216068	0.100832	0.162051	0.025208
Gossypium barbadense	0.277625	0.155577	0.0107295	0.112659	0.0134118	0.112659	0.0241413	0.00402355	0.0281649	0.139483	0.0442591	0.0335296	0.0080471	0.171672	0.0348708	0.0214589	0.0697416	0.0616945	0.00536473	0.0549885	0.0187766	0.109977	0.182401	0.0777887	0.050965	0.240072	0.0187766	0.0724239	0.0160942	0.0187766	0.0187766	0.0134118	0.164966	0.118024	0.0268237	0.122048	0.273601	0.0241413
Gossypium darwinii	0.273297	0.150697	0.0102167	0.105998	0.0127709	0.108553	0.0229876	0.00383127	0.0242647	0.130263	0.042144	0.0319273	0.00766254	0.168576	0.0306502	0.0229876	0.0638545	0.0613003	0.00510836	0.0689629	0.0178793	0.10089	0.17113	0.0766254	0.0434211	0.252864	0.0166022	0.0727941	0.0153251	0.0166022	0.0166022	0.0127709	0.160913	0.117492	0.0255418	0.113661	0.233708	0.0229876
Gossypium hirsutum	0.26736	0.174234	0.0120162	0.130676	0.0150202	0.132178	0.0270364	0.00450606	0.0270364	0.1487	0.0525707	0.0360485	0.0105141	0.186251	0.0390525	0.0240323	0.0781051	0.073599	0.00600808	0.0811091	0.0210283	0.120162	0.202773	0.076603	0.0585788	0.253841	0.0195263	0.0886192	0.0180242	0.0180242	0.0195263	0.0135182	0.186251	0.13368	0.0315424	0.136684	0.259849	0.0270364
Gossypium mustelinum	0.278451	0.153951	0.0107096	0.11379	0.0133871	0.11379	0.0254354	0.00535482	0.0240967	0.137887	0.0441773	0.0334677	0.00803224	0.172693	0.0321289	0.0240967	0.0655966	0.0642579	0.00535482	0.0722901	0.0187419	0.105758	0.179387	0.0856772	0.0522095	0.224903	0.0200806	0.0776449	0.0160645	0.0174032	0.0200806	0.0133871	0.166	0.119145	0.0254354	0.117806	0.234274	0.0240967
Gossypium raimondii	0.17331	0.085322	0.0106652	0.114651	0.0133316	0.0746567	0.0239968	0.00533262	0.0266631	0.141314	0.0453273	0.034662	0.00799893	0.125317	0.0319957	0.00799893	0.0746567	0.0666578	0.00533262	0.0693241	0.0239968	0.109319	0.178643	0.0799893	0.0453273	0.0826556	0.0186642	0.0639915	0.0159979	0.0159979	0.0186642	0.0133316	0.170644	0.15198	0.0266631	0.12265	0.218638	0.0239968
Gossypium tomentosum	0.269346	0.151906	0.0102122	0.11744	0.0127652	0.108504	0.0229774	0.00382956	0.0242539	0.131482	0.0395721	0.0306365	0.00765912	0.164671	0.0331895	0.0217008	0.0702086	0.063826	0.00510608	0.0689321	0.0178713	0.102122	0.173607	0.0714851	0.0497843	0.25658	0.0191478	0.0740381	0.0165948	0.0178713	0.0191478	0.0127652	0.160841	0.121269	0.0242539	0.111057	0.23488	0.0229774
Theobroma cacao	0.178969	0.116878	0.00730487	0.0913109	0.0109573	0.0803536	0.0146097	0.00730487	0.0146097	0.16436	0.0511341	0.0328719	0.0146097	0.124183	0.0292195	0.00365243	0.105921	0.0803536	0.0109573	0.0693963	0.025567	0.13514	0.16436	0.113225	0.0401768	0.0693963	0.0292195	0.0730487	0.0182622	0.0182622	0.0292195	0.0182622	0.131488	0.058439	0.0182622	0.0949633	0.168012	0.025567
Arabidopsis halleri	0.159949	0.143954	0.00799744	0.115963	0.0119962	0.0759757	0.027991	0.0319898	0.0159949	0.131958	0.0479846	0.0239923	0.0119962	0.147953	0.0479846	0.0119962	0.18794	0.0519834	0.00399872	0.0839731	0.027991	0.099968	0.15595	0.0239923	0.0599808	0.139955	0.0159949	0.0559821	0.0159949	0.0239923	0.0159949	0.0119962	0.099968	0.0799744	0.0319898	0.127959	0.21993	0.0479846
Arabidopsis lyrata	0.129784	0.126766	0.0120729	0.105638	0.00905469	0.0573464	0.0211276	0.0241458	0.0120729	0.126766	0.0362188	0.0271641	0.00905469	0.117711	0.0543281	0.00301823	0.172039	0.0422552	0.00301823	0.078474	0.0301823	0.117711	0.169021	0.0181094	0.0422552	0.078474	0.0211276	0.039237	0.0150912	0.0150912	0.0211276	0.0150912	0.0996016	0.0754558	0.0241458	0.108656	0.211276	0.0452735
Arabidopsis thaliana	0.141023	0.148255	0.0108479	0.119327	0.0216959	0.119327	0.0289279	0.0361598	0.0144639	0.141023	0.0433918	0.0289279	0.0108479	0.141023	0.0650877	0.0397758	0.169951	0.0506238	0.0506238	0.0903996	0.0433918	0.119327	0.180799	0.0397758	0.0542397	0.235039	0.0180799	0.0614717	0.0144639	0.0180799	0.00723196	0.00361598	0.126559	0.0940155	0.0289279	0.122943	0.238655	0.0433918
Boechera stricta	0.138605	0.142253	0.0109425	0.120368	0.0109425	0.0729501	0.0255325	0.021885	0.01459	0.1459	0.0401226	0.0328275	0.0109425	0.138605	0.0656551	0.00729501	0.16049	0.0510651	0.00364751	0.0802451	0.0328275	0.120368	0.186023	0.01459	0.0583601	0.13131	0.01459	0.0547126	0.01459	0.0182375	0.01459	0.01459	0.124015	0.0911876	0.0255325	0.13131	0.23344	0.0437701
Capsella grandiflora	0.137069	0.157226	0.0120943	0.129006	0.0120943	0.0685346	0.0241887	0.036283	0.0161258	0.157226	0.0443459	0.036283	0.0120943	0.149163	0.0645031	0.00806289	0.165289	0.0524088	0.00403144	0.0886918	0.036283	0.133038	0.189478	0.0241887	0.0685346	0.108849	0.0201572	0.0564402	0.0161258	0.0201572	0.0201572	0.0120943	0.141101	0.0443459	0.0322516	0.141101	0.266075	0.0524088
Capsella rubella	0.144498	0.144498	0.0108374	0.119211	0.0108374	0.0686367	0.0216747	0.0325121	0.0180623	0.137273	0.0361246	0.0325121	0.0108374	0.133661	0.0722491	0.00361246	0.173398	0.0541868	0.00361246	0.0830865	0.0325121	0.122823	0.180623	0.0252872	0.0650242	0.104761	0.0180623	0.0541868	0.0108374	0.0180623	0.0180623	0.0144498	0.144498	0.0903114	0.0288996	0.126436	0.267322	0.039737
Eutrema salsugineum	0.129027	0.144207	0.0151797	0.136617	0.0113848	0.0796934	0.0265645	0.0455391	0.0151797	0.166977	0.0455391	0.0379492	0.0113848	0.144207	0.106258	0.00379492	0.193541	0.0569238	0.00379492	0.0872832	0.0265645	0.125232	0.197336	0.0113848	0.0569238	0.106258	0.0151797	0.0569238	0.0151797	0.0189746	0.0151797	0.0189746	0.148002	0.0151797	0.0265645	0.125232	0.2239	0.0417441
Brassica oleracea capitata	0.110169	0.101695	0.00847458	0.135593	0.00564972	0.0847458	0.0310734	0.039548	0.0169492	0.135593	0.039548	0.0338983	0.00282486	0.112994	0.0564972	0.00847458	0.175141	0.0480226	0.00282486	0.101695	0.019774	0.110169	0.183616	0.0112994	0.059322	0.132768	0.0112994	0.0649718	0.0169492	0.0169492	0.0112994	0.019774	0.112994	0.059322	0.0282486	0.132768	0.257062	0.0508475
Brassica rapa	0.138299	0.170404	0.00987849	0.140769	0.00740887	0.0864368	0.0296355	0.0444532	0.0123481	0.140769	0.039514	0.0321051	0.00987849	0.145708	0.0642102	0.00987849	0.20004	0.0568013	0.00246962	0.0963153	0.019757	0.125951	0.192631	0.0148177	0.0617406	0.0963153	0.0172874	0.0543317	0.0123481	0.019757	0.0172874	0.0148177	0.148177	0.116072	0.0246962	0.13336	0.281537	0.0518621
Citrus clementina	0.163046	0.130437	0.00815229	0.0978274	0.00815229	0.0937513	0.0163046	0.0244569	0.0163046	0.138589	0.0448376	0.0407614	0.0122284	0.110056	0.0407614	0	0.101904	0.0733706	0.00815229	0.0978274	0.0203807	0.142665	0.183426	0.0774467	0.0611421	0.057066	0.0448376	0.0896751	0.0203807	0.0163046	0.0448376	0.0122284	0.163046	0.0692944	0.0407614	0.134513	0.220112	0.0326091
Citrus sinensis	0.169451	0.114281	0.00788146	0.0945776	0.0118222	0.0827554	0.0157629	0.0236444	0.0157629	0.133985	0.043348	0.0394073	0.00788146	0.11034	0.0354666	0.00394073	0.0945776	0.059111	0.00788146	0.0945776	0.0197037	0.118222	0.200977	0.0866961	0.059111	0.0985183	0.0394073	0.0748739	0.0197037	0.0118222	0.0394073	0.00788146	0.16157	0.059111	0.0354666	0.122163	0.220681	0.0315259
Ananas comosus	0.140616	0.173919	0.0148017	0.125814	0.0185021	0.0851095	0.0259029	0.0148017	0.044405	0.103612	0.0370041	0.0999112	0.0296033	0.140616	0.044405	0.0185021	0.0999112	0.0592066	0.0111012	0.0851095	0.0222025	0.111012	0.155417	0.0407046	0.0259029	0.0740083	0.0185021	0.0407046	0.0111012	0.0185021	0.0185021	0.00740083	0.140616	0.0518058	0.0111012	0.125814	0.159118	0.0259029
Asparagus officinalis	0.162713	0.108476	0.0072317	0.097628	0.0144634	0.097628	0.0144634	0.00361585	0.0216951	0.108476	0.0325427	0.0506219	0.0144634	0.126555	0.0325427	0.0072317	0.159097	0.0614695	0.00361585	0.0903963	0.0144634	0.101244	0.144634	0.0289268	0.0144634	0.097628	0.0325427	0.0795487	0.0144634	0.0216951	0.0325427	0.0216951	0.0867804	0.0506219	0.0072317	0.184408	0.213335	0.0506219
Dioscorea alata	0.186589	0.12307	0.00793997	0.11116	0.0238199	0.0674898	0.0277899	0.00793997	0.01191	0.13895	0.0317599	0.0476398	0.01191	0.13895	0.0396999	0.00396999	0.12704	0.0635198	0.00793997	0.0833697	0.0158799	0.1191	0.14689	0.10719	0.0476398	0.0516098	0.0317599	0.0595498	0.01191	0.0158799	0.0317599	0.01191	0.13895	0.0674898	0.00793997	0.10322	0.178649	0.0396999
Musa acuminata	0.169733	0.0985545	0.0191634	0.123193	0.0246386	0.0793912	0.0301139	0.0355891	0.0520149	0.112243	0.043802	0.117718	0.021901	0.134144	0.0574901	0.00273763	0.0520149	0.0684406	0.00547525	0.0958169	0.0191634	0.153307	0.177946	0.0301139	0.0492773	0.0821288	0.0164258	0.065703	0.0109505	0.0246386	0.0164258	0.0191634	0.177946	0.0520149	0.0164258	0.120456	0.180683	0.0355891
Spirodela polyrhiza	0.188554	0.157978	0.0101921	0.112113	0.0152882	0.086633	0.0203842	0.0560567	0.0254803	0.157978	0.0407685	0.0254803	0.0203842	0.147786	0.0611527	0.0152882	0.081537	0.0356724	0.0101921	0.086633	0.0152882	0.0611527	0.157978	0.0101921	0.0560567	0.086633	0.0305764	0.0509606	0.0101921	0.0305764	0.0305764	0.0101921	0.0611527	0.0458645	0.0152882	0.132498	0.173266	0.0356724
Zostera marina	0.180929	0.180929	0.00977995	0.180929	0.0195599	0.117359	0.0293399	0.00977995	0.0195599	0.254279	0.0831296	0.0635697	0.0195599	0.195599	0.0684597	0.00488998	0.0244499	0.0440098	0.00977995	0.117359	0.0146699	0.117359	0.195599	0.0195599	0.0146699	0.136919	0.0537897	0.0929095	0.0146699	0.0195599	0.0537897	0.00488998	0.0929095	0.0782396	0	0.161369	0.303178	0.0586797
Hordeum vulgare	0.193789	0.0981527	0.00503347	0.100669	0.0125837	0.11577	0.0302008	0.0402678	0.0327176	0.135904	0.0402678	0.0981527	0.0100669	0.0100669	0.0704686	0.0302008	0.100669	0.0528515	0.00503347	0.085569	0.0427845	0.0276841	0.196305	0.0528515	0.0503347	0.0906025	0.0251674	0.047818	0.00503347	0.0100669	0.0251674	0.0276841	0.213923	0.0327176	0.0125837	0.0629184	0.103186	0.0604017
Oropetium thomaeum	0.130071	0.133586	0.00351543	0.101948	0.0140617	0.101948	0.0281235	0.0457006	0.0316389	0.108978	0.0562469	0.0773395	0.0140617	0.112494	0.0562469	0.0140617	0.0843704	0.0421852	0.00703086	0.0773395	0.0421852	0.0949167	0.168741	0.0527315	0.0527315	0.0597624	0.0175772	0.0492161	0.0105463	0.0175772	0.0175772	0.0210926	0.0914013	0.00351543	0.0175772	0.101948	0.0632778	0.0316389
Oryza sativa	0.106663	0.0900709	0.00711086	0.0734789	0.0118514	0.0805897	0.0189623	0.0474057	0.033184	0.0948114	0.0260731	0.0616274	0.00711086	0.0758492	0.0379246	0.00711086	0.0900709	0.0379246	0.00474057	0.0592572	0.0308137	0.0734789	0.158809	0.0805897	0.0402949	0.0592572	0.016592	0.033184	0.00711086	0.00948114	0.016592	0.016592	0.144587	0.0237029	0.00948114	0.0734789	0.120885	0.0260731
Thinopyrum intermedium	0.112281	0.0728844	0.0039397	0.0630351	0.00459631	0.0544991	0.0164154	0.0367705	0.0190419	0.0827336	0.0505594	0.0925829	0.00787939	0.0656616	0.0722278	0.0157588	0.0984924	0.039397	0.00131323	0.0525293	0.030861	0.0998056	0.151022	0.0755108	0.0656616	0.0472764	0.0236382	0.0295477	0.00722278	0.00787939	0.0236382	0.0196985	0.1786	0.0190419	0.00787939	0.0525293	0.0774807	0.0315176
Triticum aestivum	0.188155	0.100618	0.00704325	0.0865313	0.0100618	0.0845189	0.0191174	0.0513151	0.028173	0.0975993	0.062383	0.0684201	0.0090556	0.122754	0.0613769	0.0160988	0.181112	0.0593645	0.00301853	0.0794881	0.0392409	0.116717	0.173063	0.0402471	0.0704325	0.106655	0.0362224	0.0422595	0.0120741	0.0150927	0.0362224	0.0130803	0.126778	0.0120741	0.0090556	0.0845189	0.0915622	0.0643954
Brachypodium hybridum	0.114025	0.0912201	0.00570125	0.0926454	0.0114025	0.0798176	0.022805	0.04561	0.0285063	0.095496	0.0327822	0.0641391	0.0114025	0.0855188	0.0783922	0.0128278	0.0926454	0.0427594	0.00570125	0.0655644	0.049886	0.0883694	0.168187	0.0470353	0.0384835	0.049886	0.0185291	0.0384835	0.0142531	0.00997719	0.0185291	0.0185291	0.172463	0.0213797	0.00997719	0.0698404	0.0926454	0.0327822
Brachypodium stacei	0.133788	0.103686	0.00668941	0.107031	0.0133788	0.090307	0.0234129	0.0535153	0.0334471	0.110375	0.0434812	0.0769282	0.0133788	0.0969965	0.0936517	0.0200682	0.103686	0.0501706	0.00668941	0.0769282	0.0434812	0.107031	0.193993	0.0535153	0.0434812	0.05686	0.0234129	0.0434812	0.0167235	0.0133788	0.0234129	0.0234129	0.204027	0.0267576	0.0100341	0.0802729	0.117065	0.0401365
Brachypodium sylvaticum	0.11103	0.0541609	0.00812414	0.0839494	0.0189563	0.0812414	0.0216644	0.0406207	0.0270805	0.0839494	0.0352046	0.059577	0.0108322	0.0839494	0.0677011	0.00812414	0.0352046	0.0406207	0.00812414	0.062285	0.0324965	0.0731172	0.162483	0.0379126	0.0406207	0.059577	0.0135402	0.0406207	0.0135402	0.0108322	0.0135402	0.0216644	0.157067	0.0216644	0.00541609	0.0649931	0.0920736	0.0324965
Brachypodium distachyon	0.151053	0.104812	0.00616542	0.0986467	0.0154135	0.0863159	0.0246617	0.0493233	0.0308271	0.107895	0.0339098	0.0678196	0.0123308	0.0924813	0.0832331	0.0154135	0.0986467	0.0462406	0.00616542	0.0678196	0.0369925	0.0986467	0.135639	0.0524061	0.0400752	0.0678196	0.0184963	0.0400752	0.0154135	0.0123308	0.0184963	0.021579	0.191128	0.0246617	0.00924813	0.073985	0.0924813	0.0339098
Miscanthus sinensis	0.156368	0.0958858	0.00590066	0.100311	0.0221275	0.0796589	0.0339288	0.0693328	0.0295033	0.107687	0.0413046	0.0929354	0.0118013	0.0885099	0.0663825	0.0044255	0.0973609	0.0413046	0.00737583	0.0693328	0.0295033	0.0885099	0.147517	0.0649073	0.0472053	0.061957	0.0118013	0.0339288	0.017702	0.0147517	0.0118013	0.0132765	0.197672	0.0236026	0.017702	0.0752334	0.109162	0.0398295
Panicum hallii	0.130158	0.106493	0.00591629	0.106493	0.0177489	0.0709954	0.0354977	0.0532466	0.0295814	0.115368	0.0325396	0.106493	0.0118326	0.0976187	0.0650791	0.00295814	0.0887443	0.0532466	0.00591629	0.0709954	0.0384558	0.106493	0.162698	0.062121	0.0473303	0.0680373	0.0147907	0.0325396	0.0118326	0.0147907	0.0147907	0.020707	0.221861	0.0266233	0.020707	0.0769117	0.106493	0.041414
Panicum virgatum	0.134532	0.087197	0.00498268	0.090934	0.0161937	0.0647749	0.0336331	0.0386158	0.0261591	0.104636	0.0274048	0.090934	0.011211	0.08346	0.0548095	0.00622836	0.102145	0.0510725	0.00373701	0.0535639	0.0323875	0.0822143	0.13827	0.0622836	0.0460898	0.0610379	0.0124567	0.0286504	0.00996537	0.0137024	0.0124567	0.0137024	0.185605	0.0236678	0.0161937	0.0685119	0.0959167	0.0348788
Setaria italica	0.150359	0.0780708	0.00578302	0.104094	0.0173491	0.0722878	0.0491557	0.0607217	0.0289151	0.0954198	0.0346981	0.11566	0.011566	0.0954198	0.0809623	0.00289151	0.0954198	0.0607217	0.00578302	0.0693963	0.0375896	0.106986	0.167708	0.0780708	0.0549387	0.0520472	0.0144576	0.0318066	0.011566	0.0144576	0.0144576	0.0144576	0.21108	0.0260236	0.0144576	0.0780708	0.118552	0.0433727
Setaria viridis	0.133041	0.0104346	0.0052173	0.0913028	0.0208692	0.0678249	0.0443471	0.0547817	0.0260865	0.0339125	0.0286952	0.101737	0.0104346	0.0469557	0.0730422	0.00260865	0.0913028	0.0547817	0.0052173	0.0652163	0.0365211	0.0626076	0.15391	0.0730422	0.052173	0.0495644	0.0130433	0.0286952	0.00782595	0.0130433	0.0130433	0.0130433	0.185214	0.0234779	0.0130433	0.0756509	0.109563	0.0339125
Sorghum bicolor	0.152363	0.099622	0.00586012	0.102552	0.0205104	0.0703214	0.0351607	0.0556711	0.0322307	0.0849717	0.0351607	0.0849717	0.0117202	0.0879018	0.0615312	0.00586012	0.117202	0.0527411	0.00586012	0.0761815	0.0322307	0.102552	0.158223	0.0820417	0.0527411	0.049811	0.0175804	0.0322307	0.0175804	0.0117202	0.0175804	0.0117202	0.251985	0.0293006	0.0175804	0.0732515	0.125993	0.0380908
Zea mays	0.240519	0.116462	0.0101271	0.121525	0.022786	0.0962074	0.0582308	0.0582308	0.0582308	0.124057	0.0632943	0.0936756	0.0126589	0.108866	0.0607626	0.00759532	0.0835485	0.0430402	0.00759532	0.078485	0.0278495	0.0911439	0.146843	0.0582308	0.0506355	0.0911439	0.0177224	0.0531672	0.0177224	0.022786	0.0177224	0.0126589	0.250646	0.0354448	0.0126589	0.144311	0.116462	0.0405084

## Sheet: Table S2
Table S2 Databse URL
Plant species	URL
Botryococcus braunii	https://phytozome-next.jgi.doe.gov/info/Bbraunii_v2_1
Chlamydomonas reinhardtii	https://phytozome-next.jgi.doe.gov/info/Creinhardtii_v5_6
Ulva mutabilis	https://bioinformatics.psb.ugent.be/orcae/overview/Ulvmu
Chromochloris zofingiensis	https://phytozome-next.jgi.doe.gov/info/Czofingiensis_v5_2_3_2
Coccomyxa subellipsoidea	https://phytozome-next.jgi.doe.gov/info/CsubellipsoideaC_169_v2_0
Dunaliella salina	https://phytozome-next.jgi.doe.gov/info/Dsalina_v1_0
Micromonas pusilla	https://phytozome-next.jgi.doe.gov/info/MpusillaCCMP1545_v3_0
Micromonas sp	https://phytozome-next.jgi.doe.gov/info/MspRCC299_v3_0
Ostreococcus lucimarinus	https://bioinformatics.psb.ugent.be/orcae/overview/Ostlu
Volvox carteri	https://phytozome-next.jgi.doe.gov/info/Vcarteri_v2_1
Klebsormidium flaccidum	http://www.plantmorphogenesis.bio.titech.ac.jp/~algae_genome_project/klebsormidium/index.html
Chara braunii	https://bioinformatics.psb.ugent.be/orcae/overview/Chbra
Spirogloea muscicola	https://figshare.com/articles/Genomes_of_subaerial_Zygnematophyceae_provide_insights_into_land_plant_evolution/9911876/1
Mesotaenium endlicherianum	https://figshare.com/articles/Genomes_of_subaerial_Zygnematophyceae_provide_insights_into_land_plant_evolution/9911876/1
Ceratodon purpureus	https://phytozome-next.jgi.doe.gov/info/CpurpureusGG1_v1_1
Marchantia polymorpha	https://phytozome-next.jgi.doe.gov/info/Mpolymorpha_v3_1
Physcomitrella patens	https://phytozome-next.jgi.doe.gov/info/Ppatens_v3_3
Sphagnum fallax	https://phytozome-next.jgi.doe.gov/info/Sfallax_v1_1
Sphagnum magellanicum	https://phytozome-next.jgi.doe.gov/info/Smagellanicum_v1_1
Selaginella moellendorffii	https://phytozome-next.jgi.doe.gov/info/Smoellendorffii_v1_0
Amborella trichopoda	https://phytozome-next.jgi.doe.gov/info/Atrichopoda_v1_0
Cinnamomum kanehirae	https://phytozome-next.jgi.doe.gov/info/Ckanehirae_v3
Aquilegia coerulea	https://phytozome-next.jgi.doe.gov/info/Acoerulea_v3_1
Amaranthus hypochondriacus	https://phytozome-next.jgi.doe.gov/info/Ahypochondriacus_v2_1
Beta vulgaris	https://phytozome-next.jgi.doe.gov/info/Bvulgaris_EL10_1_0
Chenopodium quinoa	https://phytozome-next.jgi.doe.gov/info/Cquinoa_v1_0
Kalanchoe fedtschenkoi	https://phytozome-next.jgi.doe.gov/info/Kfedtschenkoi_v1_1
Kalanchoe laxiflora	https://phytozome-next.jgi.doe.gov/info/Klaxiflora_v1_1
Coffea arabica	https://phytozome-next.jgi.doe.gov/info/Carabica_v0_5
Daucus carota	https://phytozome-next.jgi.doe.gov/info/Dcarota_v2_0
Helianthus annuus	https://phytozome-next.jgi.doe.gov/info/Hannuus_r1_2
Lactuca sativa	https://phytozome-next.jgi.doe.gov/info/Lsativa_V8
Mimulus guttatus	https://phytozome-next.jgi.doe.gov/info/MguttatusTOL_v5_0
Olea europaea	https://phytozome-next.jgi.doe.gov/info/Oeuropaea_v1_0
Solanum lycopersicum	https://phytozome-next.jgi.doe.gov/info/Slycopersicum_ITAG3_2
Solanum tuberosum	https://phytozome-next.jgi.doe.gov/info/Stuberosum_v4_03
Eucalyptus grandis	https://phytozome-next.jgi.doe.gov/info/Egrandis_v2_0
Vitis vinifera	https://phytozome-next.jgi.doe.gov/info/Vvinifera_v2_1
Arachis hypogaea	https://phytozome-next.jgi.doe.gov/info/Ahypogaea_v1_0
Cicer arietinum	https://phytozome-next.jgi.doe.gov/info/Carietinum_v1_0
Cucumis sativus	https://phytozome-next.jgi.doe.gov/info/Csativus_v1_0
Fragaria vesca	https://phytozome-next.jgi.doe.gov/info/Fvesca_v2_0_a2
Glycine max	https://phytozome-next.jgi.doe.gov/info/Gmax_Wm82_a4_v1
Glycine soja	https://phytozome-next.jgi.doe.gov/info/Gsoja_v1_1
Lupinus albus	https://phytozome-next.jgi.doe.gov/info/Lalbus_v1
Malus domestica	https://phytozome-next.jgi.doe.gov/info/Mdomestica_v1_1
Medicago truncatula	https://phytozome-next.jgi.doe.gov/info/Mtruncatula_Mt4_0v1
Phaseolus lunatus	https://phytozome-next.jgi.doe.gov/info/Plunatus_V1
Phaseolus vulgaris	https://phytozome-next.jgi.doe.gov/info/Pvulgaris_v2_1
Prunus persica	https://phytozome-next.jgi.doe.gov/info/Ppersica_v2_1
Trifolium pratense	https://phytozome-next.jgi.doe.gov/info/Tpratense_v2
Vigna unguiculata	https://phytozome-next.jgi.doe.gov/info/Vunguiculata_v1_2
Corymbia citriodora	https://phytozome-next.jgi.doe.gov/info/Ccitriodora_v2_1
Linum usitatissimum	https://phytozome-next.jgi.doe.gov/info/Lusitatissimum_v1_0
Populus deltoides	https://phytozome-next.jgi.doe.gov/info/PdeltoidesWV94_v2_1
Populus trichocarpa	https://phytozome-next.jgi.doe.gov/info/Ptrichocarpa_v4_1
Ricinus communis	https://phytozome-next.jgi.doe.gov/info/Rcommunis_v0_1
Salix purpurea	https://phytozome-next.jgi.doe.gov/info/Spurpurea_v5_1
Anacardium occidentale	https://phytozome-next.jgi.doe.gov/info/Aoccidentale_v0_9
Carica papaya	https://phytozome-next.jgi.doe.gov/info/Cpapaya_ASGPBv0_4
Gossypium barbadense	https://phytozome-next.jgi.doe.gov/info/Gbarbadense_v1_1
Gossypium darwinii	https://phytozome-next.jgi.doe.gov/info/Gdarwinii_v1_1
Gossypium hirsutum	https://phytozome-next.jgi.doe.gov/info/Ghirsutum_v2_1
Gossypium mustelinum	https://phytozome-next.jgi.doe.gov/info/Gmustelinum_v1_1
Gossypium raimondii	https://phytozome-next.jgi.doe.gov/info/Graimondii_v2_1
Gossypium tomentosum	https://phytozome-next.jgi.doe.gov/info/Gtomentosum_v1_1
Theobroma cacao	https://phytozome-next.jgi.doe.gov/info/Tcacao_v2_1
Arabidopsis halleri	https://phytozome-next.jgi.doe.gov/info/Ahalleri_v1_1
Arabidopsis lyrata	https://phytozome-next.jgi.doe.gov/info/Alyrata_v2_1
Arabidopsis thaliana	https://phytozome-next.jgi.doe.gov/info/Athaliana_Araport11
Boechera stricta	https://phytozome-next.jgi.doe.gov/info/Bstricta_v1_2
Capsella grandiflora	https://phytozome-next.jgi.doe.gov/info/Cgrandiflora_v1_1
Capsella rubella	https://phytozome-next.jgi.doe.gov/info/Crubella_v1_1
Eutrema salsugineum	https://phytozome-next.jgi.doe.gov/info/Esyriacum_v1_1
Brassica oleracea capitata	https://phytozome-next.jgi.doe.gov/info/Boleraceacapitata_v1_0
Brassica rapa	https://phytozome-next.jgi.doe.gov/info/BrapaFPsc_v1_3
Citrus clementina	https://phytozome-next.jgi.doe.gov/info/Cclementina_v1_0
Citrus sinensis	https://phytozome-next.jgi.doe.gov/info/Csinensis_v1_1
Ananas comosus	https://phytozome-next.jgi.doe.gov/info/Acomosus_v3
Asparagus officinalis	https://phytozome-next.jgi.doe.gov/info/Aofficinalis_V1_1
Dioscorea alata	https://phytozome-next.jgi.doe.gov/info/Dalata_v2_1
Musa acuminata	https://phytozome-next.jgi.doe.gov/info/Macuminata_v1
Spirodela polyrhiza	https://phytozome-next.jgi.doe.gov/info/Spolyrhiza_v2
Zostera marina	https://phytozome-next.jgi.doe.gov/info/Zmarina_v2_2
Hordeum vulgare	https://phytozome-next.jgi.doe.gov/info/Hvulgare_r1
Oropetium thomaeum	https://phytozome-next.jgi.doe.gov/info/Othomaeum_v1_0
Oryza sativa	https://phytozome-next.jgi.doe.gov/info/Osativa_v7_0
Thinopyrum intermedium	https://phytozome-next.jgi.doe.gov/info/Tintermedium_v2_1
Triticum aestivum	https://phytozome-next.jgi.doe.gov/info/Taestivum_v2_2
Brachypodium hybridum	https://phytozome-next.jgi.doe.gov/info/Bhybridum_v1_1
Brachypodium stacei	https://phytozome-next.jgi.doe.gov/info/Bstacei_v1_1
Brachypodium sylvaticum	https://phytozome-next.jgi.doe.gov/info/Bsylvaticum_v1_1
Brachypodium distachyon	https://phytozome-next.jgi.doe.gov/info/Bdistachyon_v3_2
Miscanthus sinensis	https://phytozome-next.jgi.doe.gov/info/Msinensis_v7_1
Panicum hallii	https://phytozome-next.jgi.doe.gov/info/Phallii_v3_1
Panicum virgatum	https://phytozome-next.jgi.doe.gov/info/Pvirgatum_v5_1
Setaria italica	https://phytozome-next.jgi.doe.gov/info/Sitalica_v2_2
Setaria viridis	https://phytozome-next.jgi.doe.gov/info/Sviridis_v2_1
Sorghum bicolor	https://phytozome-next.jgi.doe.gov/info/Sbicolor_v3_1_1
Zea mays	https://phytozome-next.jgi.doe.gov/info/Zmays_RefGen_V4

## Sheet: Table S3
Table S3 Clusters of plant species according to the pattern of the ratio of cell wall family genes
*Blue letter, purple letter, green letter and orange letter indicate Chlorophyta, Bryophyta/Pteridophyta, Dicot and Monocot, respectively.
Cluster 1 (n=10)	Cluster 2 (n=9)	Cluster 3 (n=62)	Cluster 4 (n=19)
Chara braunii	Sphagnum magellanicum	Citrus sinensis	Zea mays
Volvox carteri	Sphagnum fallax	Citrus clementina	Sorghum bicolor
Ostreococcus lucimarinus	Physcomitrella patens	Brassica rapa	Setaria viridis
Micromonas sp	Marchantia polymorpha	Brassica oleracea capitata	Setaria italica
Micromonas pusilla	Ceratodon purpureus	Eutrema salsugineum	Panicum virgatum
Dunaliella salina	Mesotaenium endlicherianum	Capsella rubella	Panicum hallii
Chromochloris zofingiensis	Spirogloea muscicola	Capsella grandiflora	Miscanthus sinensis
Ulva mutabilis	Klebsormidium flaccidum	Boechera stricta	Brachypodium distachyon
Chlamydomonas reinhardtii	Coccomyxa subellipsoidea	Arabidopsis thaliana	Brachypodium sylvaticum
Botryococcus braunii		Arabidopsis lyrata	Brachypodium stacei
		Arabidopsis halleri	Brachypodium hybridum
		Theobroma cacao	Triticum aestivum
		Gossypium tomentosum	Thinopyrum intermedium
		Gossypium raimondii	Oryza sativa
		Gossypium mustelinum	Oropetium thomaeum
		Gossypium hirsutum	Hordeum vulgare
		Gossypium darwinii	Musa acuminata
		Gossypium barbadense	Ananas comosus
		Carica papaya	Selaginella moellendorffii
		Anacardium occidentale
		Salix purpurea
		Ricinus communis
		Populus trichocarpa
		Populus deltoides
		Linum usitatissimum
		Corymbia citriodora
		Vigna unguiculata
		Trifolium pratense
		Prunus persica
		Phaseolus vulgaris
		Phaseolus lunatus
		Medicago truncatula
		Malus domestica
		Lupinus albus
		Glycine soja
		Glycine max
		Fragaria vesca
		Cucumis sativus
		Cicer arietinum
		Arachis hypogaea
		Vitis vinifera
		Eucalyptus grandis
		Solanum tuberosum
		Solanum lycopersicum
		Olea europaea
		Mimulus guttatus
		Lactuca sativa
		Helianthus annuus
		Daucus carota
		Coffea arabica
		Kalanchoe laxiflora
		Kalanchoe fedtschenkoi
		Chenopodium quinoa
		Beta vulgaris
		Amaranthus hypochondriacus
		Aquilegia coerulea
		Cinnamomum kanehirae
		Amborella trichopoda
		Dioscorea alata
		Asparagus officinalis
		Zostera marina
		Spirodela polyrhiza
